# Supplementary material for: Effects of a Menstrual Health Education Intervention on Female Athletes’ Knowledge and Communication
Source: Sports (Basel). 2026 Jun 26;14(7):266. doi: 10.3390/sports14070266 (PMC13417738; doi:10.3390/sports14070266)
Supplement: Supplementary file 1 [file sports-14-00266-s001.zip]

Archive with 1 entries (1 files):
- sports-4306901-supplementary.pdf
